# Supplementary material for: Discovery, recognized antigenic structures, and evolution of cross-serotype broadly neutralizing antibodies from porcine B-cell repertoires against foot-and-mouth disease virus
Source: PLoS Pathog. 2024 Oct 15;20(10):e1012623. doi: 10.1371/journal.ppat.1012623 (PMC11508087; doi:10.1371/journal.ppat.1012623)
Supplement: S1 Table — (XLSX) [file ppat.1012623.s002.xlsx]

## Sheet: Com_216
S1 Table. The immunogenetics annotation of common clonotype B cells using Immcantation program.
	sequence_id	clone_id	clonotype	length_hcdr3	length_lcdr3	h_germline_v_call	h_germline_d_call	h_germline_j_call	h_mu_freq (% nt)	l_germline_v_call	l_germline_j_call	l_mu_freq (% nt)
216	pOA-9	105	LLANKY_QQSRVSTT	6	8	IGHV1S5*01	IGHD1*01	IGHJ5*01	11.215	IGKV2-10*02	IGKJ2*02	12
215	pOA-8	105	LLANKY_QQSRFSTT	6	8	IGHV1S5*01	IGHD1*01	IGHJ5*01	13.0841	IGKV2-10*02	IGKJ2*02	12
214	pOA-7	105	LVANKY_QQSKFSTT	6	8	IGHV1S5*01	IGHD1*01	IGHJ5*01	13.7072	IGKV2-10*02	IGKJ2*02	14.4615
213	pOA-6	54	VSIYLDV_FQAVQSPPG	7	9	IGHV1-4*01	NA	IGHJ5*01	9.39394	IGKV2-10*02	IGKJ2*01	6.25
212	pOA-5	11	ARGKEDAVQGYYGKALDL_QSVDRSGNAK	18	10	IGHV1-14*01	IGHD2*01	IGHJ5*01	8.90208	IGLV3-4*02	IGLJ2*01	19.1693
211	pOA-4	105	LLANKY_QQSRFSTS	6	8	IGHV1S5*01	IGHD1*01	IGHJ5*01	13.0841	IGKV2-10*02	IGKJ2*02	13.5385
210	pOA-3	12	ATGWTSGSMVLMGDTMDL_AVFQPNKNI	18	9	IGHV1S2*01	IGHD1*01	IGHJ5*01	5.24781	IGLV8-18*01	IGLJ2*01	11.1821
209	pOA-20	54	VSINLDV_FQAVEPPPG	7	9	IGHV1-4*01	NA	IGHJ5*01	15.7576	IGKV2-10*02	IGKJ2*01	7.7381
208	pOA-2	66	TRAGLTGCKSRHCMYV_CLYKTNNNIL	16	10	IGHV1S2*01	IGHD2*01	IGHJ5*01	11.7825	IGLV8-19*02	IGLJ2*01	12.6935
207	pOA-18	65	VGGGHCLGDNCYSLSL_MLYKGTTNVP	16	10	IGHV1S2*01	IGHD1*01	IGHJ5*01	16.3077	IGLV8-13*01	IGLJ3*01	16.8254
206	pOA-17	76	LVYTYIYAIHL_FQDLRYPNG	11	9	IGHV1-10*01	IGHD1*01	IGHJ5*01	15.0307	IGKV2-10*02	IGKJ2*02	8.63095
205	pOA-16	97	ASGARCGEDRCIDL_ALFLNTITIP	14	10	IGHV1S2*01	IGHD1*02	IGHJ5*01	15.6342	IGLV8-10*01	IGLJ3*01	11.3208
204	pOA-15	93	ARGRGSNGPKGLIGAYGMDL_ILYKNLEEVR	20	10	IGHV1-12*01	IGHD1*02	IGHJ5*01	15.7738	IGLV8-19*02	IGLJ3*01	11.5987
203	pOA-14	73	ARGWGVEKMDL_SLNQNYKII	11	9	IGHV1S2*01	IGHD3*01	IGHJ5*01	16.568	IGLV8-19*02	IGLJ2*01	10.7256
202	pOA-13	32	ARNVWTLDI_ALWNDNNNRLI	9	11	IGHV1S5*01	IGHD2*01	IGHJ5*01	16.6667	IGLV8-16*01	IGLJ2*01	11.8971
201	pOA-12	65	VGGGQCLGDNCYSMAL_CLYRGTTNVP	16	10	IGHV1S2*01	IGHD1*01	IGHJ5*01	18.4615	IGLV8-16*01	IGLJ3*01	9.375
200	pOA-10	104	RGGWDF_AQALQFPWT	6	9	IGHV1S5*01	IGHD2*01	IGHJ5*01	9.58084	IGKV2-10*02	IGKJ1*01	6.25
199	pOA-1	105	LVANKY_QQSKVSTT	6	8	IGHV1S5*01	IGHD1*01	IGHJ5*01	13.3956	IGKV2-10*02	IGKJ2*02	13.2308
198	99	36	GRGFGSLYL_FQSKESPFA	9	9	IGHV1S5*01	IGHD1*01	IGHJ5*01	12.0846	IGKV2-10*02	IGKJ2*01	12.2754
197	98	101	GKGGYL_FQFKELNG	6	8	IGHV1-4*01	IGHD2*01	IGHJ5*01	5.08982	IGKV2-10*02	IGKJ2*02	3.0303
196	97	86	GKDPY_LQYKESVG	5	8	IGHV1-10*01	NA	IGHJ5*02	6.38298	IGKV2-10*02	IGKJ2*01	6.36364
195	96	87	FRGTL_FHWLQSPYG	5	9	IGHV1-4*02	IGHD1*01	IGHJ5*01	6.23053	IGKV2-10*02	IGKJ2*01	2.97619
194	95	88	EKWSV_FQAVQSPNS	5	9	IGHV1-4*01	IGHD2*01	IGHJ5*01	11.0092	IGKV2-10*02	IGKJ2*02	3.57143
193	94	18	EIYCSTSTGNCPSSLNL_RSPDLDDNVP	17	10	IGHV1-14*01	IGHD1*01	IGHJ5*01	9.69697	IGLV3-3*02	IGLJ3*01	8.125
192	93	88	EIWRV_FQAVQSPNG	5	9	IGHV1-4*01	IGHD2*01	IGHJ5*01	7.03364	IGKV2-10*02	IGKJ2*02	5.35714
191	92	108	AVIVDN_HQNFESLWT	6	9	IGHV1S5*01	IGHD1*01	IGHJ5*01	10.6383	IGKV2-10*02	IGKJ1*01	7.64526
190	91	109	ATYWNL_FQRLESPNV	6	9	IGHV1S5*01	IGHD1*01	IGHJ5*01	7.62195	IGKV2-10*02	IGKJ2*02	4.7619
189	90	61	ATTTWDDYWWGVVGGL_SLYKSLRTI	16	9	IGHV1-4*01	IGHD1*01	IGHJ5*01	9.11854	IGLV8-10*01	IGLJ2*01	9.49367
188	89	112	ATSGCLSYRRSL_VMYKSTNDIP	12	10	IGHV1S2*01	IGHD2*01	IGHJ5*01	3.95137	IGLV8-13*01	IGLJ3*01	3.98773
187	88	48	ATMDGWDCNFDILKL_QQYNSWPPWT	15	10	IGHV1-15*01	IGHD1*01	IGHJ5*01	6.00601	IGKV1-11*02	IGKJ1*01	6.48148
186	87	44	ATLPFNMEIWGFRHQ_GLENRGSTAV	15	10	IGHV1-10*01	IGHD1*01	IGHJ5*01	7.25076	IGLV8-21*02	IGLJ2*01	11.3846
185	86	12	ATGWISGSMVLMGDTMDL_AVFQPNKNI	18	9	IGHV1S2*01	IGHD1*01	IGHJ5*01	5.8309	IGLV8-18*01	IGLJ2*01	12.1406
184	85	95	ATGLGYSYGGREYP_ALSTSEGTV	14	9	IGHV1-4*01	IGHD1*01	IGHJ5*01	8.18182	IGLV8-19*02	IGLJ2*01	19.3651
183	84	25	ATGCYGTTWYIYDSMCV_ALLKSGGNI	17	9	IGHV1S2*01	IGHD1*01	IGHJ5*01	5.43807	IGLV8-19*02	IGLJ2*01	4.93827
182	83	106	ATFGRI_FQALQSPHG	6	9	IGHV1-15*01	IGHD4*01	IGHJ5*02	5.57276	IGKV2-10*02	IGKJ2*02	4.46429
181	82	68	ATACYTWSGSCHQRDL_QQFKELHG	16	8	IGHV1S2*01	IGHD2*01	IGHJ5*01	3.95137	IGKV2-13*02	IGKJ2*01	3.63636
180	81	107	ASNGDL_QQYKEFHG	6	8	IGHV1S2*01	IGHD1*01	IGHJ5*01	15.8055	IGKV2-13*02	IGKJ2*01	5.75758
179	80	97	ASGARCGEDRCIDL_ALFVNTITVP	14	10	IGHV1S2*01	IGHD1*02	IGHJ5*01	14.4543	IGLV8-13*01	IGLJ3*01	21.3166
178	79	97	ASGARCGEDRCIDL_ALFVNTITIP	14	10	IGHV1S2*01	IGHD1*02	IGHJ5*01	14.7493	IGLV8-10*01	IGLJ3*01	10.6918
177	78	97	ASGARCGEDRCIDL_ALFVDTITVP	14	10	IGHV1S2*01	IGHD1*02	IGHJ5*01	13.2743	IGLV8-10*01	IGLJ3*01	11.9497
176	77	97	ASGARCGEDRCIDL_ALFVDTITIP	14	10	IGHV1S2*01	IGHD1*02	IGHJ5*01	14.1593	IGLV8-10*01	IGLJ3*01	11.6352
175	76	82	ASDPR_LQFKEIPNG	5	9	IGHV1-4*02	IGHD1*02	IGHJ3*01	8	IGKV2-10*02	IGKJ2*02	5.95238
174	75	94	ARVL_FQQKRYPLS	4	9	IGHV1-4*02	NA	IGHJ5*01	9.03614	IGKV2-10*02	IGKJ2*02	5.74018
173	74	92	ARVDYTGLRCDWRQQSPTSL_TLYKSCDSLY	20	10	IGHV1S2*01	IGHD1*01	IGHJ5*01	12.9518	IGLV8-19*02	IGLJ3*01	7.1875
172	73	37	ARSYATTAV_NLYKGSNLYAYI	9	12	IGHV1S2*01	IGHD1*02	IGHJ5*01	7.59878	IGLV8-16*01	IGLJ2*01	10.6383
171	72	49	ARSSNTFYGGNGMDL_LQRNSPPHG	15	9	IGHV1-15*01	IGHD1*01	IGHJ5*01	10.119	IGKV1-9*02	IGKJ2*01	9.65732
170	71	9	ARSHIGYFSWGDDSLRLDL_LLYQTTKRPY	19	10	IGHV1-4*02	IGHD2*01	IGHJ5*01	13.7725	IGLV8-21*02	IGLJ3*01	9.00322
169	70	49	ARSANTFYGGRGMDL_LQRDSPPHG	15	9	IGHV1-15*01	IGHD1*01	IGHJ5*01	9.22619	IGKV1-14*01	IGKJ2*01	6.53595
168	69	32	ARNVWTLDV_ALWNDNNNRLI	9	11	IGHV1S5*01	IGHD2*01	IGHJ5*01	17.284	IGLV8-16*01	IGLJ2*01	11.5756
167	68	32	ARNVWTLDV_ALWNDKDNRLI	9	11	IGHV1S5*01	IGHD2*01	IGHJ5*01	16.358	IGLV8-16*01	IGLJ2*01	13.1833
166	67	32	ARNVWTLDV_ALWKDSDDRLF	9	11	IGHV1S5*01	IGHD2*01	IGHJ5*01	13.2308	IGLV8-13*01	IGLJ2*01	9.74843
165	66	38	ARNLWTLDI_CLWNDRVTT	9	9	IGHV1S5*01	IGHD1*02	IGHJ5*01	14.8036	IGLV8-21*01	IGLJ2*01	22.293
164	65	32	ARNIWTLDV_ALYQEIDSRLI	9	11	IGHV1S5*01	IGHD2*01	IGHJ5*01	14.4172	IGLV8-16*01	IGLJ2*01	8.75
163	64	32	ARNIWTLDV_ALYKDIDGRLI	9	11	IGHV1S5*01	IGHD2*01	IGHJ5*01	10.1449	IGLV8-16*01	IGLJ2*01	5.3125
162	63	32	ARNIWTLDV_ALWKDNDGRLI	9	11	IGHV1S5*01	IGHD2*01	IGHJ5*01	8.28221	IGLV8-16*01	IGLJ2*01	7.34824
161	62	70	ARLSGEVGAHWNAMDE_GLFLNLSEIP	16	10	IGHV1S5*01	IGHD1*02	IGHJ5*01	12.7273	IGLV8-19*02	IGLJ3*01	9.74843
160	61	53	ARGWGFL_FQVLQSPNG	7	9	IGHV1-15*01	IGHD2*01	IGHJ5*01	4.8048	IGKV2-10*02	IGKJ2*02	2.67857
159	60	59	ARGSLAL_ALWNTNEYI	7	9	IGHV1-4*02	IGHD1*01	IGHJ5*01	17.0659	IGLV8-18*01	IGLJ2*01	14.7436
158	59	45	ARGRTYLSYNNIMDL_FQNSNAPHG	15	9	IGHV1-4*02	IGHD1*01	IGHJ5*01	8.25959	IGKV1-9*02	IGKJ2*01	7.16511
157	58	93	ARGRGSNGRKGLIGAYGMDL_VLYKNLEQVP	20	10	IGHV1-12*01	IGHD1*02	IGHJ5*01	14.5833	IGLV8-19*02	IGLJ3*01	6.26959
156	57	91	ARGRGSNGPKGLIGAYGMDL_VLYKNLEVVP	20	10	IGHV1-11*01	IGHD1*02	IGHJ5*01	12.7976	IGLV8-19*02	IGLJ3*01	8.77743
155	56	91	ARGRGSNGHKGLIGAYGMDL_VLYKNLEQVP	20	10	IGHV1-11*01	IGHD1*02	IGHJ5*01	14.881	IGLV8-19*02	IGLJ3*01	9.09091
154	55	74	ARGPGYVNMDL_ALYESSSNRP	11	10	IGHV1S2*01	IGHD2*01	IGHJ5*01	7.9646	IGLV8-13*01	IGLJ3*01	5.21472
153	54	11	ARGKTDAKQGYYGKALDL_QSVDRGGNAK	18	10	IGHV1-14*01	IGHD2*01	IGHJ5*01	9.79228	IGLV3-4*02	IGLJ2*01	21.9355
152	53	11	ARGKTDAKQGYYGKALDL_QGVDRNGNAK	18	10	IGHV1-14*01	IGHD2*01	IGHJ5*01	12.4629	IGLV3-4*02	IGLJ2*01	20.7237
151	52	75	ARGKSLHDMNT_ALAISTTNI	11	9	IGHV1S2*01	IGHD1*01	IGHJ5*01	6.38298	IGLV8-19*02	IGLJ2*01	10.4938
150	51	11	ARGKLDAVQGYYGKALDL_QSVDRSGNAK	18	10	IGHV1-14*01	IGHD2*01	IGHJ5*01	10.6825	IGLV3-4*02	IGLJ2*01	21.7252
149	50	11	ARGKEGAVQGYYGKALDL_QSVDRNGNAK	18	10	IGHV1-14*01	IGHD2*01	IGHJ5*01	11.276	IGLV3-4*02	IGLJ2*01	21.7252
148	49	11	ARGKEDARQGYYGKALDL_QAVERLGTAG	18	10	IGHV1-14*01	IGHD2*01	IGHJ5*01	10.9792	IGLV3-4*02	IGLJ3*01	12.2517
147	48	11	ARGKDGAVQGYYGKALDL_QSVDRSGNAK	18	10	IGHV1-14*01	IGHD2*01	IGHJ5*01	9.79228	IGLV3-4*02	IGLJ2*01	22.3642
146	47	11	ARGKDDAVQGYYGKALDL_QSVDRSGNAK	18	10	IGHV1-14*01	IGHD2*01	IGHJ5*01	8.90208	IGLV3-4*02	IGLJ2*01	20.1278
145	46	14	ARGDCSKDCYSAYYALDV_ALYKNNEII	18	9	IGHV1-15*01	IGHD2*01	IGHJ5*01	3.61446	IGLV8-13*01	IGLJ2*01	3.44828
144	45	15	ARGCWSAGDNCLFASMNL_GLSKGGTNVP	18	10	IGHV1-15*01	IGHD1*01	IGHJ5*01	6.17647	IGLV8-13*01	IGLJ3*01	3.0581
143	44	7	ARDYTYGNMCSDKWDGMDL_ALYKSCINI	19	9	IGHV1S2*01	IGHD1*01	IGHJ5*01	7.64706	IGLV8-21*01	IGLJ2*01	4.01235
142	43	62	ARDYDCYIGAGCSMDL_QQFKEFPNG	16	9	IGHV1-4*02	IGHD1*01	IGHJ5*01	6.23145	IGKV2-13*02	IGKJ2*02	3.9039
141	42	89	ARDKV_LQYVTEPNV	5	9	IGHV1-4*02	NA	IGHJ5*01	7.27273	IGKV1-11*01	IGKJ2*02	9.34579
140	41	79	ARDIWFGAMDL_LLRKSNGVKI	11	10	IGHV1-4*02	IGHD1*02	IGHJ5*01	9.70588	IGLV8-13*01	IGLJ2*01	5.9375
139	40	80	ARDGGYWNMDL_FLYRGGGIYV	11	10	IGHV1-4*02	IGHD2*01	IGHJ5*01	8.87574	IGLV8-16*01	IGLJ2*01	8.89571
138	39	81	ARDFYWGAMDV_LLSVFGSKI	11	9	IGHV1-4*02	IGHD2*01	IGHJ5*01	8.21114	IGLV8-19*02	IGLJ2*01	11.6883
137	38	63	ARDDNGCYSGYCAMDV_RLYKSNSNVP	16	10	IGHV1-4*02	IGHD2*01	IGHJ5*01	3.7464	IGLV8-13*01	IGLJ3*01	3.36391
136	37	71	ARARLSGCGSRHCLYV_LLYKTNTDIP	16	10	IGHV1S2*01	IGHD2*01	IGHJ5*01	12.3867	IGLV8-19*02	IGLJ3*01	6.44172
135	36	71	ARARLSGCGSRHCLYV_ALYKTNTDIP	16	10	IGHV1S2*01	IGHD2*01	IGHJ5*01	11.4804	IGLV8-19*02	IGLJ3*01	4.90798
134	35	71	ARARLSGCGSRHCLYL_LLYKNNMDIP	16	10	IGHV1S2*01	IGHD2*01	IGHJ5*01	12.9909	IGLV8-19*02	IGLJ3*01	7.36196
133	34	71	ARARLNGCGSRHCLYV_ALYKSNTNIP	16	10	IGHV1S2*01	IGHD2*01	IGHJ5*01	13.5952	IGLV8-19*02	IGLJ3*01	5.52147
132	33	26	ARAGLIGGCKSRHCLYV_ALYESQSKIP	17	10	IGHV1S2*01	IGHD2*01	IGHJ5*01	5.74018	IGLV8-19*02	IGLJ3*01	5.36278
131	32	60	ANNYLMV_QQHSSAPLG	7	9	IGHV1-4*01	IGHD1*01	IGHJ5*01	3.42679	IGKV1-9*02	IGKJ1*01	7.78816
130	31	51	AKWYNAKL_FQASQSPHG	8	9	IGHV1-10*01	IGHD1*01	IGHJ5*01	5.18293	IGKV2-10*02	IGKJ2*02	3.57143
129	30	41	AKVYLGGWYSSFWDH_NLYRGGNVI	15	9	IGHV1S5*01	IGHD2*01	IGHJ5*01	13.8554	IGLV8-13*01	IGLJ2*01	10.0324
128	29	39	AKGETDYNL_ALYQSDTMP	9	9	IGHV1-4*01	IGHD2*01	IGHJ5*01	9.28144	IGLV8-19*02	IGLJ3*01	4.375
127	28	22	AISSCWVGYNAYNGMIL_QQYHSTPHG	17	9	IGHV1-15*01	IGHD1*02	IGHJ5*01	5.67164	IGKV1-11*02	IGKJ2*01	6.23053
126	27	27	AIGCWGGGCPMNV_TLYVGRGIGT	13	10	IGHV1-15*01	IGHD2*01	IGHJ5*01	14.3731	IGLV8-13*01	IGLJ3*01	22.8125
125	26	23	AIDVGNKGGSCYDSVDL_TLYKEDVDP	17	9	IGHV1-15*01	IGHD1*02	IGHJ5*01	13.7427	IGLV8-10*01	IGLJ3*01	9.61538
124	25	19	AGSSTCWIVGIGCPTPL_ALYKPMTNF	17	9	IGHV1-4*01	IGHD1*01	IGHJ5*01	10.7034	IGLV8-13*01	IGLJ2*01	9.28793
123	24	10	AGCNWSEDDCVMDLRRIDF_VLEKSVTNVS	19	10	IGHV1-10*01	IGHD1*02	IGHJ5*01	14.6497	IGLV8-13*01	IGLJ3*01	7.03364
122	23	10	AGCNWSEDDCVMDLRRIDF_ALEKSVTNVS	19	10	IGHV1-10*01	IGHD1*02	IGHJ5*01	14.0127	IGLV8-13*01	IGLJ3*01	4.89297
121	22	16	AFFAGGCYSGNWDYSKNL_QQYKESPPG	18	9	IGHV1-15*01	IGHD2*01	IGHJ5*01	6.86567	IGKV2-13*02	IGKJ2*01	5.10511
120	pOA-19	NA	LYANKW_QQSRESTS	6	8	IGHV1S5*01	NA	IGHJ5*01	#VALUE!	IGKV2-10*02	IGKJ2*02	13.8462
119	216	98	VVSIYGPNAWDMTL_TLWKGSITV	14	9	IGHV1S5*01	IGHD1*01	IGHJ5*01	9.20245	IGLV8-18*01	IGLJ2*01	14.4231
118	215	55	VTWYVLT_WQGFQTPND	7	9	IGHV1-10*01	IGHD1*02	IGHJ5*02	6.81115	IGKV2-10*02	IGKJ2*02	5.35714
117	214	116	VTDLRDGEPR_HLYYLYNS	10	8	IGHV1-4*01	IGHD2*01	IGHJ5*01	12.1212	IGLV8-19*01	IGLJ2*01	10.8911
116	213	116	VTDLRDGEPF_HLYYLYNS	10	8	IGHV1-4*01	IGHD2*01	IGHJ5*01	11.2121	IGLV8-19*01	IGLJ2*01	10.231
115	212	54	VSIYLDV_FQAVESPPG	7	9	IGHV1-4*01	NA	IGHJ5*01	12.1212	IGKV2-10*02	IGKJ2*01	7.14286
114	211	54	VSITLDV_FQAVQSPPG	7	9	IGHV1-4*01	NA	IGHJ5*01	12.7273	IGKV2-10*02	IGKJ2*01	5.95238
113	210	54	VSINLDV_FQAVQVPPG	7	9	IGHV1-4*01	NA	IGHJ5*01	11.8182	IGKV2-10*02	IGKJ2*01	7.44048
112	pOA-11	NA	LTANKW_QQSRESTS	6	8	IGHV1S5*01	NA	IGHJ5*01	#VALUE!	IGKV2-10*02	IGKJ2*02	16
111	21	3	AACTLSACYSGFVNYGSNL_QQYKELPS	19	8	IGHV1-8*01	IGHD2*01	IGHJ5*01	9.41176	IGKV2-13*02	IGKJ2*01	6.40244
110	209	54	VSINLDV_FQAVQSPPG	7	9	IGHV1-4*01	NA	IGHJ5*01	9.69697	IGKV2-10*02	IGKJ2*01	5.65476
109	208	54	VSINLDV_FQAVEVPPG	7	9	IGHV1-4*01	NA	IGHJ5*01	13.3333	IGKV2-10*02	IGKJ2*01	8.33333
108	207	54	VSIFLDV_FQAVQSPPG	7	9	IGHV1-4*01	NA	IGHJ5*01	10.9091	IGKV2-10*02	IGKJ2*01	6.54762
107	206	20	VRVNYCESEYCFTPMDV_CLYTSSDENV	17	10	IGHV1S2*01	IGHD1*01	IGHJ5*01	6.19469	IGLV8-13*01	IGLJ2*01	8.69565
106	205	30	VRNLWTLDI_CLWNDRVTR	9	9	IGHV1-15*01	IGHD1*02	IGHJ5*01	12.0482	IGLV8-16*01	IGLJ2*01	17.5719
105	204	33	VRNIWTMDV_TLYKENGPNI	9	10	IGHV1S5*01	IGHD1*01	IGHJ5*01	14.9123	IGLV8-13*01	IGLJ2*01	10.2167
104	203	33	VRNIWTMDV_TLYITDGPNI	9	10	IGHV1S5*01	IGHD1*01	IGHJ5*01	14.2857	IGLV8-13*01	IGLJ2*01	7.45342
103	202	33	VRNIWTMDV_TLYISGGPVI	9	10	IGHV1S5*01	IGHD1*01	IGHJ5*01	16.0819	IGLV8-13*01	IGLJ2*01	10.7362
102	201	33	VRNIWTMDV_TLYISDGPNI	9	10	IGHV1S5*01	IGHD1*01	IGHJ5*01	17.2619	IGLV8-13*01	IGLJ2*01	7.14286
101	200	29	VRNIWTMDV_TLYIENGPNV	9	10	IGHV1-6*01	IGHD1*01	IGHJ5*01	15.1057	IGLV8-16*01	IGLJ2*01	9.84615
100	199	33	VRNIWTMDI_TLYIENGPNI	9	10	IGHV1S5*01	IGHD1*01	IGHJ5*01	14.6199	IGLV8-16*01	IGLJ2*01	8
99	198	32	VRNIWTLDL_ALYQESDGVLI	9	11	IGHV1S5*01	IGHD2*01	IGHJ5*01	13.5542	IGLV8-16*01	IGLJ2*01	10
98	197	32	VRNIWTLDL_ALYQESDGQLI	9	11	IGHV1S5*01	IGHD2*01	IGHJ5*01	11.747	IGLV8-16*01	IGLJ2*01	9.6875
97	196	50	VRMYGIDL_GLYKGSGNYIYT	8	12	IGHV1-4*02	NA	IGHJ5*01	11.6959	IGLV8-16*01	IGLJ2*01	5.40541
96	195	96	VRIRYWTSQRYMDV_QGYDESISPVP	14	11	IGHV1-15*01	IGHD1*01	IGHJ5*01	11.276	IGLV3-4*02	IGLJ3*01	10.443
95	194	99	VRIRYWTSQRYLDV_QGYDESISPVP	14	11	IGHV1S2*01	IGHD1*01	IGHJ5*01	10.7463	IGLV3-4*02	IGLJ3*01	10.443
94	193	67	VRGSSDCYGAYHSLNL_ALYKGSEII	16	9	IGHV1S5*01	IGHD1*01	IGHJ5*01	10.2041	IGLV8-16*01	IGLJ2*01	3.76176
93	192	17	VRGSKDGTVGGYYTMDV_FQNQNQPNI	17	9	IGHV1-4*02	IGHD2*01	IGHJ5*01	11.2426	IGKV1-14*01	IGKJ2*02	13.7255
92	191	8	VRGIHCLNNGGATWCTMDL_QQYKELNG	19	8	IGHV1-4*02	IGHD1*01	IGHJ5*01	6.47059	IGKV2-8*01	IGKJ2*02	3.33333
91	190	46	VRGHDASACSGYIDL_FTYNGVPNA	15	9	IGHV1S2*01	IGHD2*01	IGHJ5*01	9.14454	IGKV1-9*02	IGKJ2*02	10.299
90	189	42	VRGDSGLSLGSGVNL_ALYKSWSNLP	15	10	IGHV1-4*02	IGHD2*01	IGHJ5*01	4.45104	IGLV8-13*01	IGLJ3*01	5.52147
89	188	42	VRGDSGLSLGSGVNL_ALYKSSTNLP	15	10	IGHV1-4*02	IGHD2*01	IGHJ5*01	6.52819	IGLV8-13*01	IGLJ3*01	3.37423
88	187	113	VREEAENHIMYL_ARWNIGVNIL	12	10	IGHV1-4*02	IGHD2*01	IGHJ5*01	8.57988	IGLV8-13*01	IGLJ3*01	3.73832
87	186	28	VRDYLRMDI_GLYRGSGVYI	9	10	IGHV1S7*01	IGHD1*01	IGHJ5*01	12.4629	IGLV8-18*01	IGLJ2*01	4.80769
86	185	6	VRCDCRNYAETWGYYAVDL_TLFKSSGNVP	19	10	IGHV1S2*01	IGHD1*01	IGHJ5*01	11.8497	IGLV8-13*01	IGLJ3*01	7.38462
85	184	43	VQDENSCESGYCLNL_NLYLTNTKVP	15	10	IGHV1-4*01	IGHD2*01	IGHJ5*01	13.3333	IGLV8-18*01	IGLJ3*01	11.5385
84	183	21	VKGIRIDGTRYSAKMEL_TLYKGGDTYNF	17	11	IGHV1-15*01	IGHD1*01	IGHJ5*01	14.0719	IGLV8-16*01	IGLJ2*01	10.9091
83	182	83	VGRGR_FQFKESPNA	5	9	IGHV1-10*01	IGHD1*01	IGHJ5*01	8.4375	IGKV2-10*02	IGKJ2*02	7.44048
82	181	65	VGGGHCLGDDCYSMTL_NLYKGTTDVP	16	10	IGHV1S2*01	IGHD1*01	IGHJ5*01	13.5385	IGLV8-16*01	IGLJ3*01	4.6875
81	180	110	VGARGSFFVMRL_LLTKSNENTR	12	10	IGHV1S2*01	IGHD1*02	IGHJ5*01	6.0423	IGLV8-13*01	IGLJ2*01	14.375
80	179	100	VAGRIVDASEFAES_ALYKSTGNIP	14	10	IGHV1S5*01	IGHD1*01	IGHJ5*01	10.9034	IGLV8-13*01	IGLJ3*01	7.07692
79	178	68	VAACYSWSGSCHQRDL_QQFKELHG	16	8	IGHV1S2*01	IGHD2*01	IGHJ5*01	3.34347	IGKV2-13*02	IGKJ2*01	2.42424
78	177	56	TTSNLHL_ALWKIGSSFA	7	10	IGHV1-10*01	IGHD4*01	IGHJ5*01	4.83384	IGLV8-19*01	IGLJ3*01	3.42679
77	176	84	TTNSG_QVLKESPYD	5	9	IGHV1-4*01	IGHD1*01	IGHJ5*01	8.8685	IGKV2-10*02	IGKJ2*01	6.85358
76	175	84	TTNSG_QQLKESPYE	5	9	IGHV1-4*01	IGHD1*01	IGHJ5*01	12.5382	IGKV2-10*02	IGKJ2*01	9.34579
75	174	84	TTNSG_QQLKEFPYV	5	9	IGHV1-4*01	IGHD1*01	IGHJ5*01	14.0673	IGKV2-13*02	IGKJ2*01	10.8108
74	173	111	TSGRGSLHKMDI_SLCKSPCTTFNRI	12	13	IGHV1S2*01	IGHD1*01	IGHJ5*01	10.6509	IGLV8-13*01	IGLJ2*01	9.20635
73	172	114	TRSVYGDYGMDL_FLYGSSSF	12	8	IGHV1-4*02	IGHD2*01	IGHJ5*01	6.72515	IGLV8-13*01	IGLJ2*01	5.07937
72	171	117	TRRDTYNMDL_ALYQSILNTP	10	10	IGHV1-4*02	IGHD1*01	IGHJ5*01	9.14454	IGLV8-19*02	IGLJ3*01	4.62963
71	170	69	TRNWNHYVRGYNGMDV_VLYKIDANI	16	9	IGHV1S2*01	IGHD1*01	IGHJ5*01	5.27859	IGLV8-13*01	IGLJ2*01	3.08642
70	169	47	TRHPECWSVFGRMDL_RLYKSPNNAP	15	10	IGHV1-15*01	IGHD2*01	IGHJ5*01	10.119	IGLV8-19*02	IGLJ3*01	11.3497
69	168	52	TRGSGHL_LLYESGPRR	7	9	IGHV1S2*01	IGHD1*02	IGHJ5*01	7.69231	IGLV8-19*02	IGLJ2*01	6.5625
68	167	13	TRGGSYYSGGLLYRPLDL_HLWKSTVNLP	18	10	IGHV1S5*01	IGHD2*01	IGHJ5*01	13.2353	IGLV8-19*02	IGLJ3*01	10.7256
67	166	66	TRAGLTGCKSRHCMYV_CLYKTNSNIL	16	10	IGHV1S2*01	IGHD2*01	IGHJ5*01	11.1782	IGLV8-19*02	IGLJ2*01	12.0743
66	165	66	TRAGLTGCKSRHCMYV_CLYKSNNNIL	16	10	IGHV1S2*01	IGHD2*01	IGHJ5*01	12.3867	IGLV8-19*02	IGLJ2*01	13.3127
65	164	66	TRAGLTGCKSRHCMYL_CLYKTNNNIL	16	10	IGHV1S2*01	IGHD2*01	IGHJ5*01	11.4804	IGLV8-13*01	IGLJ2*01	6.54206
64	163	66	TRAGLTGCKSRHCMYL_CLYKSNNNIL	16	10	IGHV1S2*01	IGHD2*01	IGHJ5*01	11.1782	IGLV8-13*01	IGLJ2*01	6.23053
63	162	66	TRAGLSGCKSRHCMYV_CLYKSNNNIL	16	10	IGHV1S2*01	IGHD2*01	IGHJ5*01	13.2931	IGLV8-19*02	IGLJ2*01	13.0031
62	161	24	TIYSASCYGSETCPLNL_QSPDTSENVP	17	10	IGHV1S2*01	IGHD1*01	IGHJ5*01	11.3095	IGLV3-3*02	IGLJ3*01	2.8125
61	160	24	TIYSADCYGSDACPMNL_QSPDLSDNVP	17	10	IGHV1S2*01	IGHD1*01	IGHJ5*01	12.7976	IGLV3-3*02	IGLJ3*01	2.1875
60	159	24	TIYSADCTVSETCPLNL_QSPDSFENTP	17	10	IGHV1S2*01	IGHD1*01	IGHJ5*01	12.2024	IGLV3-3*02	IGLJ3*01	3.75
59	158	24	TIYSADCTVSETCPLNL_QSPDRDDNTP	17	10	IGHV1S2*01	IGHD1*01	IGHJ5*01	8.92857	IGLV3-3*02	IGLJ3*01	6.875
58	157	24	TIYSADCTASEVCPLNL_QSPDKSDNIP	17	10	IGHV1S2*01	IGHD1*01	IGHJ5*01	11.0119	IGLV3-3*02	IGLJ3*01	4.0625
57	156	118	TIGRYYSFTA_NLYGGNN	10	7	IGHV1-4*01	IGHD1*01	IGHJ5*01	6.99088	IGLV8-16*01	IGLJ2*01	4.40252
56	155	5	TGCSAYGGTCYAFHGPVHL_SVYISDENVP	19	10	IGHV1-6*02	IGHD1*02	IGHJ5*01	12.1581	IGLV8-19*02	IGLJ3*01	14.1509
55	154	4	TGCDWSEDDCVMDLRRIDF_ALEKSVTNVP	19	10	IGHV1S7*01	IGHD1*02	IGHJ5*01	8.81459	IGLV8-13*01	IGLJ3*01	3.0581
54	153	64	TAFTHVGANWYFWMNL_QSRVIDDATI	16	10	IGHV1-2*01	IGHD1*01	IGHJ5*01	14.7147	IGLV3-4*02	IGLJ2*01	17.2757
53	152	31	SRGVGIMEY_ALYKSVINIE	9	10	IGHV1-15*01	IGHD1*02	IGHJ5*01	9.96885	IGLV8-18*01	IGLJ2*01	8.72274
52	151	57	SPNYWDV_LQMKESPA	7	8	IGHV1-4*01	IGHD3*01	IGHJ5*01	12.3867	IGKV2-10*02	IGKJ2*01	8.81459
51	150	102	RRGGSL_LQFKEFPNN	6	9	IGHV1-2*01	IGHD2*01	IGHJ5*01	8.07453	IGKV2-10*02	IGKJ2*02	9.30931
50	149	103	RGGWDF_AQGFQNPWT	6	9	IGHV1-2*01	IGHD2*01	IGHJ5*01	11.0778	IGKV2-10*02	IGKJ1*01	10.119
49	148	104	RGGWDF_AQALKFPWT	6	9	IGHV1S5*01	IGHD2*01	IGHJ5*01	12.8743	IGKV2-10*02	IGKJ1*01	8.03571
48	147	119	PALSKTITIP_FQPFEPPLA	10	9	IGHV1-4*01	IGHD1*01	IGHJ5*02	4.34783	IGKV2-10*02	IGKJ2*01	5.37313
47	146	105	LYANKW_QQSRESTT	6	8	IGHV1S5*01	IGHD1*01	IGHJ5*01	13.7072	IGKV2-10*02	IGKJ2*02	12.3077
46	145	77	LVYTYVYTIHL_FQDLQSPQG	11	9	IGHV1-10*01	IGHD1*01	IGHJ5*01	6.13497	IGKV2-10*02	IGKJ2*02	8.92857
45	144	77	LVYTYVYAIHL_FQDLQSPNA	11	9	IGHV1-10*01	IGHD1*01	IGHJ5*01	6.74847	IGKV2-10*02	IGKJ2*02	4.7619
44	143	105	LVANKY_QQSRESTT	6	8	IGHV1S5*01	IGHD1*01	IGHJ5*01	11.0063	IGKV2-10*02	IGKJ2*02	13.2308
43	142	105	LVANKW_QQSVESTS	6	8	IGHV1S5*01	IGHD1*01	IGHJ5*01	13.0841	IGKV2-10*02	IGKJ2*02	13.8462
42	141	105	LVANKW_QQSKESTS	6	8	IGHV1S5*01	IGHD1*01	IGHJ5*01	13.7072	IGKV2-10*02	IGKJ2*02	9.84615
41	140	105	LVANKW_QQSEESTT	6	8	IGHV1S5*01	IGHD1*01	IGHJ5*01	8.41122	IGKV2-10*02	IGKJ2*02	9.00621
40	139	105	LVANKF_QQSKVSTT	6	8	IGHV1S5*01	IGHD1*01	IGHJ5*01	10.2804	IGKV2-10*02	IGKJ2*02	12.6154
39	138	40	LTVYDGSCADALMDF_SLYKSGGKSN	15	10	IGHV1S5*01	IGHD1*02	IGHJ5*01	9.66767	IGLV8-13*01	IGLJ2*01	4.6875
38	137	40	LTVYDGSCADALMDF_SLYKSGGKSG	15	10	IGHV1S5*01	IGHD1*02	IGHJ5*01	12.0846	IGLV8-13*01	IGLJ2*01	5.3125
37	136	115	LSNPDFPMDL_MQNHNVPYV	10	9	IGHV1S2*01	IGHD1*01	IGHJ5*01	10.9792	IGKV1-11*01	IGKJ2*01	16.25
36	135	105	LMANKY_QQGKESTS	6	8	IGHV1S5*01	IGHD1*01	IGHJ5*01	11.215	IGKV2-10*02	IGKJ2*02	8.92308
35	134	105	LLANKY_QQSVLSTS	6	8	IGHV1S5*01	IGHD1*01	IGHJ5*01	12.4611	IGKV2-10*02	IGKJ2*02	10.4615
34	133	105	LLANKY_QQSVESTT	6	8	IGHV1S5*01	IGHD1*01	IGHJ5*01	13.7072	IGKV2-10*02	IGKJ2*02	9.53846
33	132	105	LLANKY_QQSVESTS	6	8	IGHV1S5*01	IGHD1*01	IGHJ5*01	14.0187	IGKV2-10*02	IGKJ2*02	8.92308
32	131	105	LLANKY_QQSLESTT	6	8	IGHV1S5*01	IGHD1*01	IGHJ5*01	9.65732	IGKV2-10*02	IGKJ2*02	11.6923
31	130	105	LLANKY_QQSKFSTT	6	8	IGHV1S5*01	IGHD1*01	IGHJ5*01	14.0187	IGKV2-10*02	IGKJ2*02	12
30	129	105	LLANKY_QQSKESTT	6	8	IGHV1S5*01	IGHD1*01	IGHJ5*01	13.7072	IGKV2-10*02	IGKJ2*02	10.7692
29	128	105	LLANKY_QQSKESTS	6	8	IGHV1S5*01	IGHD1*01	IGHJ5*01	12.4611	IGKV2-10*02	IGKJ2*02	8.92308
28	127	105	LLANKY_QQSKELTT	6	8	IGHV1S5*01	IGHD1*01	IGHJ5*01	12.7726	IGKV2-10*02	IGKJ2*02	7.69231
27	126	105	LLANKW_QQSRESTT	6	8	IGHV1S5*01	IGHD1*01	IGHJ5*01	19.0031	IGKV2-10*02	IGKJ2*02	12.6154
26	125	105	LLANKW_QQSRESTS	6	8	IGHV1S5*01	IGHD1*01	IGHJ5*01	12.7726	IGKV2-10*02	IGKJ2*02	12.3077
25	124	105	LLANKW_QQSKESTT	6	8	IGHV1S5*01	IGHD1*01	IGHJ5*01	17.134	IGKV2-10*02	IGKJ2*02	12.6154
24	123	105	LLANKW_QQSKESTS	6	8	IGHV1S5*01	IGHD1*01	IGHJ5*01	9.96885	IGKV2-10*02	IGKJ2*02	7.38462
23	122	105	LLANKW_QQSKELTS	6	8	IGHV1S5*01	IGHD1*01	IGHJ5*01	11.5265	IGKV2-10*02	IGKJ2*02	9.23077
22	121	76	LIYTYVYEIHI_FQDLRYPNS	11	9	IGHV1-10*01	IGHD1*01	IGHJ5*01	13.8037	IGKV2-10*02	IGKJ2*02	8.92857
21	120	76	LIYTYVYEIHI_FQDLRYPNG	11	9	IGHV1-10*01	IGHD1*01	IGHJ5*01	11.3497	IGKV2-10*02	IGKJ2*02	9.22619
20	119	78	LIYTYKYSTHL_FQDLSTPHD	11	9	IGHV1-10*01	IGHD1*01	IGHJ5*01	10.7362	IGKV2-10*02	IGKJ2*01	8.98204
19	118	76	LIYTYIYEIHI_FQDLRYPNG	11	9	IGHV1-10*01	IGHD1*01	IGHJ5*01	13.1902	IGKV2-10*02	IGKJ2*02	11.3095
18	117	76	LIYTYIYAIHI_FQDLRYPNG	11	9	IGHV1-10*01	IGHD1*01	IGHJ5*01	14.1104	IGKV2-10*02	IGKJ2*02	8.92857
17	116	76	LIYTYEYEIHI_FQDLRYPNG	11	9	IGHV1-10*01	IGHD1*01	IGHJ5*01	11.3497	IGKV2-10*02	IGKJ2*02	8.03571
16	115	105	LIANKY_QQSKESTT	6	8	IGHV1S5*01	IGHD1*01	IGHJ5*01	13.3956	IGKV2-10*02	IGKJ2*02	9.53846
15	114	105	LIANKY_QQSKESTS	6	8	IGHV1S5*01	IGHD1*01	IGHJ5*01	13.7072	IGKV2-10*02	IGKJ2*02	9.84615
14	113	72	LGYTYVYAIHL_FQDLQSPNG	11	9	IGHV1S5*01	IGHD1*01	IGHJ5*01	5.42169	IGKV2-10*02	IGKJ2*02	4.7619
13	112	105	LFANKY_QQSLESTT	6	8	IGHV1S5*01	IGHD1*01	IGHJ5*01	13.0841	IGKV2-10*02	IGKJ2*02	13.5385
12	111	76	LDYTYVYQIHI_FQDLEYPNA	11	9	IGHV1-10*01	IGHD1*01	IGHJ5*01	8.58896	IGKV2-10*02	IGKJ2*02	8.33333
11	110	105	LAANKF_QQTKESTS	6	8	IGHV1S5*01	IGHD1*01	IGHJ5*01	15.2381	IGKV2-10*02	IGKJ2*02	8.92308
10	109	120	KTGLTTEVVL_LLYKGSGTFISI	10	12	IGHV1-10*01	IGHD2*01	IGHJ5*01	13.5542	IGLV8-16*01	IGLJ2*01	7.22892
9	108	2	IVGCSYPTLFGWSPDSTCV_LQYKSAPHH	19	9	IGHV1-8*01	IGHD1*01	IGHJ5*01	9.11854	IGKV1-11*01	IGKJ2*01	9.96885
8	107	1	IVGCSYPTLFGWSPDSTCV_LQYKSAPHD	19	9	IGHV1S5*01	IGHD2*01	IGHJ5*01	9.42249	IGKV1-11*01	IGKJ2*01	7.47664
7	106	1	ILGCSYPTLFAWSPDSTCV_LQYNSAPHY	19	9	IGHV1S5*01	IGHD2*01	IGHJ5*01	11.2462	IGKV1-11*01	IGKJ2*01	7.78816
6	105	100	IGGRVVDASEFTES_ALYKSTTYIP	14	10	IGHV1S5*01	IGHD1*01	IGHJ5*01	7.47664	IGLV8-13*01	IGLJ3*01	3.38462
5	104	100	IAGRIVDASEFAES_ALYKSTSNIP	14	10	IGHV1S5*01	IGHD1*01	IGHJ5*01	10.9034	IGLV8-13*01	IGLJ3*01	7.07692
4	103	85	GTNRP_FQFKEFPWT	5	9	IGHV1-10*01	NA	IGHJ5*01	11.9266	IGKV2-10*02	IGKJ1*01	8.03571
3	102	58	GSGATEF_LLFQYSANI	7	9	IGHV1-4*02	IGHD1*01	IGHJ5*01	13.2931	IGLV8-13*01	IGLJ2*01	8.33333
2	101	34	GRTLGPSDL_LQYSSAPWT	9	9	IGHV1-4*02	IGHD2*01	IGHJ5*01	2.37389	IGKV1-11*02	IGKJ1*01	6.23053
1	100	35	GRGFGSLYL_FQSKESPFG	9	9	IGHV1S5*01	IGHD3*01	IGHJ5*01	14.5963	IGKV2-10*02	IGKJ2*01	14.0719
