# Supplementary material for: Discovery, recognized antigenic structures, and evolution of cross-serotype broadly neutralizing antibodies from porcine B-cell repertoires against foot-and-mouth disease virus
Source: PLoS Pathog. 2024 Oct 15;20(10):e1012623. doi: 10.1371/journal.ppat.1012623 (PMC11508087; doi:10.1371/journal.ppat.1012623)
Supplement: S2 Table — (XLSX) [file ppat.1012623.s003.xlsx]

## Sheet: Porcine mAbs
S2 Table. The sequences of all the porcine-derived monoclonal antibodies in this study.
mAb	VH	VL
pOA-1	gaggagaacgtggtggagtctggaggaggcctggtgcggcctggggggtctctgagactctcctgtatcttttctggattcaccttcagtacttattcagtgaggtgggtccgccaggctccaggaaagggactggaattcttgacatatatttttaagaatgtcggtgacatcgacacggcagactctgtgaagggtcgcttcaccatctccagagacaactcgcagaatacggcctatctgcaaatgaacagcctgagaccagaagacacggcccgctatttctgtttagttgccaataagtattggggcccaggcgtggaagtcctcgtgtcctcag	gccattgtgctgacccagagtccactctccctgtccgtcagccctggagattcggcctccatctcctgcaggtccagtcagagcctcgtagaggatgatggatcaagtgttttgaattggtacctgcagaggccaggccagtctccacagcgattgatctacagtgctgtcggcagggatgctggtgtccctgacaggttcagtggcagtggatcaggcacagatttcaccctgacaatcagcggggtggaggctgaggatttaggtgtttattactgccaacaatctaaagtctcgacaactttcggcgcggggagcaagctggacctcaaac
pOA-2	gaggagaaggtggtggagtctggaggaggcctggtgcagcctggggggtctctgagactctcctgtgtcggctctggattcaatttcaagaattatgaaataaattgggtccgccaggctccagggaaggcgctggagtggctggcatatattactcagacgagtgattttatctactacgcagactctgtgaagggccgattcaccatttccagagacaactcccggaacacggcctatctacaaatgaacaatttgaggaccgaggacacggcccgctatttctgtacaagggcaggacttaccggttgcaaaagccgacactgtatgtatgtttggggcccaggcgctgaagtcgtcgtgtcctcgg	cagactgtgatccaggagccggcgatgtcagtgtctcttggagggaccgtcacactcacctgtggctttatctctgggtcagtcactggtacaaactaccccagttggttccagcagacaccaggccagcctccccgattactgatctactacgcaaacagccgcccgactgaggtccccagtcgcttctctggagccatctctgggaacaaagccgccctcaccatcacgggggcccaggctgaggacgaggccgactatttctgttgtctatataaaactaataacaatattttgttcggcggtgggacccatctgaccgtactcg
pOA-3	gaggagaagctggtggagtctggaggaggcctggtgcagcctggggggtctctgagactctcctgtgtcggctctggattcaccctcagtagttatggcatgagttgggtccgccaggctccagggaaggggctggagtggctggcagctattactagacatggtggcagcacctactacgcagactctgtgaagggccgattcaccatctccagagacaattcccagaacacggcctatctgcaaatgaacagcctgaaaatcgaagacacggcccgctattactgtgcaacaggctggactagtggttcaatggtgctgatgggcgatactatggatctctggggcccaggcgttgaagtcgccgtgtcctcag	cagactgtgatccaggagccggcgatgtcagtgtctcttggagggaccgtcacactcagctgtgcctttagctctgggtcagtcactactagtaactaccccagctggttccagcagacaccgggccagcctcctcgaactgttatctacaacacaaacagccgcccgacaggggtccccagtcgcttctctggagccatctctgggaacaaagccgccctcaccatcacgggggcccaggctgaggacgaggccgactatttttgtgctgtatttcaacctaacaaaaatattttcggcggtgggacccgtctgaccgtcctcg
pOA-4	gaggagaagctggtggaatctggaggaggcctggtgcggcctggggggtctctgagactctcctgtgtcggctctggattcccctggaatacttattcagtgcggtgggtccgccaggctccaatgaaggggctggaatttgtggcatatatttttaagaatgataatgacagggactacgccagttctgtgaagggccgattcaccatctccagggacaattcccagaacacggcctatctacaaatgaacaacctgagaaccgaagacacggcccactattactgtttattagccaataaatactggggcccaggcgttgaagtcgtcgtgtcctcag	gccgttgtgctgactcagactccagtctccctaaccgtcagcgttggagagccggcctccatctcctgcagctccagtcaaagcctcgtagaagatgatggatcgagtgttttgaattggtacctgcagaaaccaggccagtctccacaacgattgatctatagtgctgtcggtcgggatactggggtcccagacaggttcagtggcagtggatcaggcacagagttcaccctgaaaattagcagggtggaggctgaggatgcaggcgtttattactgccagcaatctagattctcgacaagtttcggcgcggggagcaagttggagctcaaac
pOA-5	gaggagaagctggtggagtctggaggaggcctggtgcagcctggggggtctctcagactctcctgtgtcggctctggattcatcttcagtagtggtgaaatcacctgggtccgccaggctccaggaaaggggctggagtggctggcatacactactattcgtggtacgagtaaatactacgcagactctgtggggggccgattcaccatctccagagacgactcccaaaacacggccacgctgcaaatgaacagcctaagaatcgaagacacggcccgctattactgtgcgagaggcaaagaggatgccgttcagggttattacgggaaggcactggatctctggggcccaggcattggagtcgtcgtgtcctcag	tcttctcagttgactcagcccccgggggtgtctgtgtccttgggagggacggccactatcacctgccaaggaggcagctttggaagatattatagtcactggtacaaacagaggcctggccaggcccccatcctggtcatctatgacgatgcgaagcggcccgcagggatcccggaccggttctctgggtccacctcagggaattcggtcaccctgaccatcactggggcccaggctgaggacgaggccgactactactgtcaatcagttgacaggagtggtaatgctaagttcggcggtgggacccatttgaccgtcctcg
pOA-6	gaggagaaactggtggaatctggaggaggcctggtgcagcctggggggtctctgagactctcctgtgtcggctctggattcaccttcagtgatagcggaatacactggatccgccaggctccaagaaaggggctggagtggctggcagcgattagtataggtggtgacagcgccttctacggggactctgtaaagggccgattcaccatctccagagacaactcccagaacacggcctatctacaaatgaacaacctgagaactgaagacacggcccgctattattgtgtgtcaatttatttggatgtctggggcccgggcgttgaggtcgtcgtgacctcag	gccattgtgctgacccagactccactctccctgtctgtcaaccctggagagccggcctccatctcctgcaggtccagtcagagcctccgtgagtctgatggaaggaatgttttgaattggtatctgcagaaaccaggccagtctccacagcgattgatctgggaggctaccaacagggagactggggtcccggacaggttcagtggcagtggagcaggcacagatttcaccctgaaaatcagcagggtggaggctgaggatgtgggagtttattattgctttcaagcagtacaatctccgcctggtttcggcgcggggaccaagctggagctcaaac
pOA-7	gaggagaacgtggtggagtctggaggaggcctggtgcggcctggggggtctctgagactctcctgtgtcttttctggattcaccttcagtacttattcagtgaggtgggtccgccaggctccaggaaagggactggaattcttgacatatatttttaagaatgtcggtgacatcgacacggcagactctgtgaagggccgcttcaccatctccagagacaactcccagaggacggcctatctacaaatgaacagtttgagaccagaagacacggcccgctatttctgtttagttgccaataagtattggggcccaggcgtggaagtcctcgtgtcctcag	gtcgttgtgctgacccagagtccactctacctgtccgtcagccctggagattcggcctccatctcctgcaggtccagtcagagcctcgtagaggatgatggatcaagtgttttgaattggtacctgcagaggccaggccagtctccacaacgattgatctacagtgctgtcggcagggatgctggtgtccctgacaggttcagtggcagtggatcaggcacagatttcaccctgacaatcagcggggtggaggctgaggatttaggtgtttattactgccaacaatctaaattctcgacaactttcggcgcggggagcaagctggacctcaaac
pOA-8	gaggagaagttggtggagtctggaggaggcctggtgcggcctggggggtctctaaaactctcctgtgtcgcctctggattccccttcagtgattattcactgaggtgggtccgccaggctccagggaaggggctggagttcgtatcatatatttttagaggtgattatgacaccgacaacgcagactctgtgaagggccgcttcaccatctctagagacaactcccaaaacacggcctatttgcaaatgaacaacctgaaaatcgaagacacggcccgatattattgtttattggccaataagtattggggcccaggcgttgaggtcgtcgtgagttcag	gccattgtgctgacccagactccactctccctgtccgtcagccctggagagccggcctccatctcctgcaggtccagtcagagcctcgtagaggatgatggatcgtccgttttgaattggtaccttcagaaaccaggccagtctccacagcgattgatctacagtgcagtcggcagggatagtggtgtcccagacaggttcagtggcagtggatcaggcacagatttcaccctgaggatcagcagggtggaggctgaggatgcaggtgtttattactgccagcaatctagattctcgacaactttcggcgcggggaccaagctggacctcaaac
pOA-9	gaggagaagttggtggagtctggaggaggcctggtgcggcctggggggtctctgagactctcctgtgtcgcctctggatttcccttcagtgattattcactgaggtgggtccgccaggctccagggaaggggctggagttcgtggcatatatctttagaggtgattatgacaccgacatcgcagactctgtgaagggccgattcaccatctctagagacaactcccagaatacggcctatctgcaaatgaacagcctgagaaccgaagacacggcccactattattgtttgttggccaataagtattggggcccaggcgttcaggtcgtcgtgagctcag	gccattgtgctgacccagactccactctccctgtccgtcagacctggagagccggcctccatctcctgcaggtccagtcagagcctcgtagaggatgatggatcgtccgttttgaattggtaccttcagaaaccaggccagtctccacagcgactgatctacagtgcaatcggcagggatagtggtgtcccagataggttcagtggcagtggatcaggcacagatttcaccctgaaaatcagcagggtggaggctgaggatgtaggtgtttattactgccagcaatctagggtctcgacaactttcggcgcggggaccaggctggacctcaaac
pOA-10	gaggtgaagcaggtggactctggaggacgcctggtgcagcctggggggtctctgagactctcctgtgtcggctctgaattcaccttcaccgattatgcaatcagttgggtccgccaggctccagggaaggggctggagtggttggctgctattgatactgctgattatggtggcaccacctactacgcagactctgtgaagggccgattcaccatctccagagacgactcccagaacacggcctatctccaaatgaacaacctgaaaagtgaggacacggcccgctattattgtagaggaggctgggatttctggggcccaggcgttgaggtcgtcgtgtcctcag	gccattgtgctgacccagactccactcttcctgtcagtcagccctggagagccggcctccatctcctgtaggtccagtcagagcctccgtcacgctgatggaaagaattatttgaattggtacctgcagaaaccaggccagtctccacagctcctgatctattatactaccgtcagggacactggggtccctgacaggttcactggcagtggatcgggcacagatttcaccctgaaaatcagcagggtggaggctgaggatgtgggacattattactgtgctcaagctttacaatttccgtggacgttcggccaaggaaccaagctggaactcaaac
pOA-11	gaggagaaggtggtggagtctggaggaggcctggtgcggcctggggagagtctgagactctcttgtgttgcggagggagtcgaatttggtagacgttcagtgaggtgggtccgtcagcgtccagggaagggcctggagtttgtgatatatatgtttaatgatgctcagagcgttgacatcgcagactctgtgaagggccgattcaccatctccagagacaactcccagaacacggcctatcttcagatgaataggttgacagtagaggacacgggccgatatttctgtttgaccgccaataagtggttcgggccgggcgttgaagtcgtcgtgtcctcag	gccattgtgctgacccagactccgctcagcctgtccgtcactcctggagagtcggtctccatctcctgtaagtccacaaagagcgttttggacactgatggaacgattgttttgaattggtacctgcagagaccaggccaggctccacaacgagtgatctggagtactttctacagagaaactggggtcccagacaggttcactggcagtggatcagacacagatttcaccctgcacatcagccgggtggaggctgaggatgtaggtgtttattactgccagcaatctagagaatcgacaagtttcggcgcggggaccaagctggacctcaaac
pOA-12	gaggagaaattggtggagagtggagggggcctggtgcagcctggggggtctctgacactctcctgtgtcggctctggattctacttctccaactatgaaatcgtctgggtccgccaggttcggggggggggactggagtggatttcatatgttagtaatggtggtgcccgcacttcatacgcactttctgtgaagggtcgattcactattttcagagacaattcccgaaacacggtcgacttgcacttgaacaacctacgaattgaagacacggcccgctattactgtgtaggaggcggccaatgccttggcgataactgttattcaatggccctctggggcccaggcgtcgaagttttcgtgtcctcag	cagactgtgatccaggagccggcgatgtccgtgtctcttggagggaccgtcacactcacctgtgcctttacctctgggtcagtcactaagactaactaccccagctggttccagcagacaccaggccagcctccccggcaactgatctaccacacagacaaccaggcgactggggtccccagtcgcttctctggggccatctctggaaacaaagccaccttcaccatcacgggggcccaggctgaggacgaggccgactatttctgttgcttgtatcgcggaactacgaatgtgccgttcggcggtgggacccgtctgaccgtcctcg
pOA-13	gaggggcagctggtgcagtctggaggaggccgggtgcagcctggggggtctctgagactcgtctgtgtcggctctggagacggcttgggccattatgcggtgacctgggtccgccaggctccagggagggggctggagtggctggcaagtgatgcgtcacgggtggactacctactacgcggactccgtgaagggccgtttcaccagtacgttggacattccccacaacacggcctacttgcaaatgaatagtctaaaaacagaagatacggcccgctatttctgcgcaagaaacgtgtggactttggatatctggggcccaggcgttgaggtcgtcgtgtcctcag	cagactgtgatccaggagccggcgatgtcagtgtctcttggagggaccgtcacactcacctgtgccttcaggggtgggtcagttgatggagataactatcctggctggcgccagcagacaccgggccagcctccccgactgttgattagtagtacaaataaccgcccgaccggagtccccagtcgcttctctggaaccatctctggaaacaaagccaccctcaccatcactggggcccagactgaggacgaggccgactacttttgtgctctttggaacgataacaacaatcgactcattttcggcggtggaacccgtctgaccgtcctcg
pOA-14	gaggagaggctggtggagtctggaggaggcctggtgcagcctggggggtctctgaaactctcctgtgtcgcctctgggttcgacttccagaaatacatgatcaattgggtccgccaggctccagggaaggggctggagtggctggcacttatttggaacgatggtaagcagagatactacgtagaatctgcgcacatgcgattcaccatttcaagaaacaattctcagaacacggcctatttagaaatgaacagactgagagtcgaagagacggcccgctattactgcgcaagaggctggggtgtggagaagatggatctctggggcccaggggtggaagtcgccgtgtcctcag	cagactgtgatccaggagccggcgatgacagtgtctcttggagggaccgtcacactcacctgtggctttagttctgggtcagtcactggcactaagtaccccaattggtaccaacagacaccaggccagcggccccgactactgatttacagcacaaagatccgcccgactggggtccccagtcgcttctctggagccatctctgggaacaaagccaccctcaccatcatgggggccggggctgaggacgaggccgattattattgttctttaaatcagaattacaagattatttttggcgctgggacccatctaatcgtcctcg
pOA-15	gaggagaagctggtggagtctggaggaggcctggtgcagcctggggggtctctgagactctcctgtgtcggctctggattcgacctcagtgactacggtttcagctgggtccgccaggctccagggaaggggctggagacgatggcatttatcgacagtcgtacgagcagcttcacaacttataccgtaatcggtgtgaagggccggttcaccatcgacaatgacaacgctctgcaactgaacagcctgacaagcgaagacacggcccgctatttctgcgcaagaggccggggcagtaatggtcctaagggattgattggtgcctatggtatggatctctggggcccaggcgttgaggtcgtcgtgtcctcag	cagatagtgatccaggagccggcgatgtcagtgtctcttggagggaccgtcacgctcacctgtgcctataggtctgggtccgtcactattaaggacggcccaaactggtaccaacagacaccgggccagcctccccgacagctaatttataacacaaatagtcgcccgactggggtccccagtcgcttctctggagccatctctgggaacaaagccaccctcaccatcgcgggggcccaggctgaggacgaggccgaatatttttgtattttatataaaaatttggaggaggttcggtttggcgatgggacccatctctccgtcgtcg
pOA-16	gaggagaaactggtggagtctggaggcggcctggtgcagcctggggggtctctgaccctctcctgtgtcggctctggattcgacttcagtctgtacaacatgatctgggtccgccaggctccggggaaggggctggagtggctggcaggcatctgggaaagtggtgtacaagatagttacccagagtcgatgaagggccggttcaccatatccagagacaattcccaaaatacggcctatctgaaaatccacatcctgggaatggaagacacggcccgctattattgtgctagtggggcgcgttgtggtgaagacagatgtatcgatctttggggcccaggcgttgaagtcgtcgtgtcctcag	cagactgtgatccaggagccggcgatgaaggtgtctcctggagggaccgtcacactcagctgtgcctttagttctgggtcagtcactactagtaactaccccagctggtttcaacatacaccaggccagcctccccgactattgatgtacagaaccagctaccgccccacaggggtcaacagtcgcttctctggagccatctcggggaacaaggccacccttactatcacgggggcccagactacggacgaggccgactattattgtgctctatttctaaatactattacgattcccttcggcggtgggacccacttgaccgtcctcg
pOA-17	gaggaaaaggtggtggagtctggaggaggcctggtgcgccctggggggtctctgagactcttctgtgtcggctccggattcggcttcagtactgtcaacattaactgggtccgccaggctccagggaaggggctggagtggctggggagtattaatgcggcgactggtaaaacctactacgcggacgggatggagggccgagtggccatctccagaagcgactggcagaacacggcctatctgcaaatgaatggtttgagagtagaagatacggcccgctattattgtctagtttatacttacatctatgccatacatctctggggcccaggcgttgaagtcgtcgtgtcctcag	gccattgtgctgacccagactccactctccctgacagtcagccctggagagacggcctccatctcctgcaggtccagtgaaaccctcttctacaccaccggaaaaaactatttgaattggtacctgcaaaaaccaggccagtctccacagctcctgatctatgaggctaccaacagggcctctggggtcccgcacaggttcactggcagtggatcaggcacagatttcaccctgaaaatcagcagggtggaggctgaggatgtgggagtttattactgctttcaagatttacgatatccgaatggtttcggcgcggggaccaagctggagctcaaac
pOA-18	gaggagaagttggtggagtctggaggaggcctggtgcagcctggggggtctctgagactctcctgtgtcggctctggattcactttcaccaattatgaaatcgtctgggtccgccaggctccggggaggggaccggagtggatctcatatattagtaatggtggtgcccgcaaggcgtacgcaacttctgtgaggggccgattcagcatctccagagacaactcccggaacacggtcgacctccaactgaataacctgaaaatcgaagatacaggccgttattattgtgtaggaggcggccattgccttggcgataattgttattctttgagcctgtggggtcccggcgttgaacttgtcgtttcctcag	cagactgtgatccaggagccggcgatgtcagtgtctcctggagggaccgtcacactcacctgtgccttttattctgggtcagtcactagtgagaactaccccagttggttccagcagacatcaggccagcctccccgagaagtgatctacatgacggacaaccgcccgactggggtccccgatcgcttctctggatccatctctgggaacaaagccaccctcaccatcacgggggcccaggctgaggacgaggccgactatttttgtatgttgtataaaggaacgacgaatgtgcccttcggcggtggaacccatctgaccgtcctca
pOA-19	gaggagaacgtggtggagtctggaggaggccaggtgcggcctgggggctctctgagactctcctgtgtcgcctctggagtgtcgggcacttcttattcaatgagatgggtccgccaggctccagggaagggcctggagtttgtggcatacgtttttaaggggggtgatagtgacatcgcaaactctgtgaagggccgattcaccatctccagagacaactcccagaatacggcctatcttcaaatgaatagattgcgaacggaggacacggcccgatatttttgtttatatgccaataagtggttcggcccaggcgttgaagtcgtcgtgtcttcag	gccattgtgctgacccagaccccgctctccctgtccgtcacccctggagagccggcctccatatcctgtaagtccactcagagccttttggacactgatggaacgactgttttgaattggtacctgcagaaaccaggccagtctccaaaacgagtgatctggagtgcaattcatagggaaactggggtcccagacaggttcaggggcagtggatcgggcacagatttcaccctgtatatcagccgggtggaggctgaggatttcggtgtttattactgccaacaatctagagaatcgacaagtttcggcgcggggaccaagctggacctcaaac
pOA-20	gaggagaagctggtggaatctggaggaggccaattgcaacctggggggtcaagaagactcgactgtgtcgcctctggattcccttttagtgataacggcattcattgggtccgtcaggctccaagaaaggggctggagtggctggcagcgattagtgttgatggtgacaagaccttctacgcggactctgttaagggccgattcaccatctggagagacaattaccggaacacggcctttctgcagatggccagcctgaaaaccgaagacacggcccgctattattgtgtgtcaattaatttggatgtctggggcccaggcgttgaagtcgctgtgacctcag	gccattgtgctgacccagactccactctccctgtcagtcaaccctggagagccggcctccatctcctgcaggtccagtcagagcctccgtgactctgatggaaggagtgttttgaattggtatgtgcagaaacctggccagtctccacagcgattgatctgggaggctaccaacagggagactggggtcccggacaggttcagtggcagtggagcaggcacagatttcaccctaaaaatcagcagagtggaggctgaggatgtgggagtttattactgctttcaagcagtagaacctccgcctggtttcggcgcggggaccaagctggaactcaaac
